# Supplementary material for: Addressing Microaggressions in Academic Health: A Workshop for Inclusive Excellence
Source: MedEdPORTAL. 2021 Feb 11;17:11103. doi: 10.15766/mep_2374-8265.11103 (PMC7880252; doi:10.15766/mep_2374-8265.11103)
Supplement: Supplementary file 1 — Cases & Facilitator Guides.docxPowerPoint.pptxTimetable for Learning Activities.docxHandouts for Learners.docxCore Definitions.docxPre- & Posttest.docx [file mep_2374-8265.11103-s001.zip]

Archive with 7 entries (7 files):
- A. Cases & Facilitator Guides.docx
- B. PowerPoint.pptx
- C. Timetable for Learning Activities.docx
- D. Handouts for Learners.docx
- E. Core Definitions.docx
- F. Pre- & Posttest.docx
- _Educational_Summary_Report_11103.pdf
